# Supplementary material for: Temperature influences outcomes of an environmentally acquired symbiosis
Source: ISME J. 2025 Mar 21;19(1):wraf056. doi: 10.1093/ismejo/wraf056 (PMC11995993; doi:10.1093/ismejo/wraf056)
Supplement: Table_S1_wraf056 [file table_s1_wraf056.xlsx]

## Sheet: Table S1
Table S1. Collection locations, host species, and accession numbers for each of the isolates used to generate initial thermal growth curve data. Highlighted rows are strains used in the rearing experiments.
Strain	Accession number	Genus	Host species	In vitro thermal data collected	State	Latitude	Longitude	Collection site description
A33_M4_a	OQ286280	Caballeronia	Anasa tristis	No	Georgia
AC001	OQ286222	Caballeronia	Acanthocephala sp.	No	Texas	32.728	-97.1212	Arlington
AC002	OQ286223	Caballeronia	Acanthocephala sp.	No	Texas	32.728	-97.1212	Arlington
BHJ32i	OQ286281	Cupriavidus	Alydus tomentosus	No	Georgia	33.8099	-84.3521	Morningside Nature Preserve
Lep1A1	OQ286282	Caballeronia	Leptoglossus zonatus	Yes	California			Progeny of bugs collected from Bakersville, CA
Lep1P3	OQ286283	Caballeronia	Leptoglossus zonatus	Yes	California			Progeny of bugs collected from Bakersville, CA
LP003	OQ286224	Caballeronia	Leptoglossus phyllopus	Yes	Texas	32.728	-97.1212	Arlington
LP004	OQ286225	Caballeronia	Leptoglossus phyllopus	No	Texas	32.728	-97.1212	Arlington
LP006	OQ286226	Caballeronia	Leptoglossus phyllopus	Yes	Texas	32.728	-97.1212	Arlington
LZ001	OQ286227	Caballeronia	Leptoglossus zonatus	Yes	Arizona	32.2384	-110.82	Mesquite Valley Growers nursery
LZ002	OQ286228	Caballeronia	Leptoglossus zonatus	Yes	Arizona	32.2385	-110.82	Mesquite Valley Growers nursery
LZ003	OQ286229	Caballeronia	Leptoglossus zonatus	Yes	Arizona	32.2385	-110.82	Mesquite Valley Growers nursery
LZ004	OQ286230	Cupriavidus	Leptoglossus zonatus	No	Arizona	32.2137	-110.987	Mission Garden (community garden)
LZ005	OQ286231	Caballeronia	Leptoglossus zonatus	No	Arizona	32.2385	-110.82	Mesquite Valley Growers nursery
LZ006	OQ286232	Caballeronia	Leptoglossus zonatus	Yes	Arizona	32.2384	-110.82	Mesquite Valley Growers nursery
LZ007	OQ286233	Caballeronia	Leptoglossus zonatus	No	Arizona	32.258	-111.003	University of Arizona experimental pomegranate orchard
LZ008	OQ286234	Caballeronia	Leptoglossus zonatus	Yes	Arizona	32.214	-110.987	Mission Garden (community garden)
LZ009	OQ286235	Caballeronia	Leptoglossus zonatus	Yes	Arizona	32.2385	-110.82	Mesquite Valley Growers nursery
LZ010	OQ286236	Cupriavidus	Leptoglossus zonatus	No	Arizona	32.2585	-111.004	University of Arizona experimental pomegranate orchard
LZ012	OQ286237	Cupriavidus	Leptoglossus zonatus	No	Arizona	32.2137	-110.987	Mission Garden (community garden)
LZ013	OQ286238	Caballeronia	Leptoglossus zonatus	Yes	Arizona	32.2139	-110.987	Mission Garden (community garden)
LZ014	OQ286239	Caballeronia	Leptoglossus zonatus	Yes	Arizona	32.258	-111.003	University of Arizona experimental pomegranate orchard
LZ015	OQ286240	Caballeronia	Leptoglossus zonatus	Yes	Arizona	32.214	-110.987	Mission Garden (community garden)
LZ016	OQ286241	Caballeronia	Leptoglossus zonatus	Yes	Arizona	32.214	-110.987	Mission Garden (community garden)
LZ017	OQ286242	Caballeronia	Leptoglossus zonatus	Yes	Arizona	32.258	-111.003	University of Arizona experimental pomegranate orchard
LZ018	OQ286243	Caballeronia	Leptoglossus zonatus	Yes	Arizona	32.2585	-111.004	University of Arizona experimental pomegranate orchard
LZ019	OQ286244	Caballeronia	Leptoglossus zonatus	Yes	Arizona	32.2139	-110.987	Mission Garden (community garden)
LZ020	OQ286245	Caballeronia	Leptoglossus zonatus	Yes	Arizona	32.2585	-111.004	University of Arizona experimental pomegranate orchard
LZ021	OQ286246	Caballeronia	Leptoglossus zonatus	No	Arizona	32.214	-110.987	Mission Garden (community garden)
LZ022	OQ286247	Caballeronia	Leptoglossus zonatus	Yes	Arizona	32.214	-110.987	Mission Garden (community garden)
LZ024	OQ286248	Caballeronia	Leptoglossus zonatus	Yes	California	36.6057	-119.413	pomegranate hege in Reedley
LZ025	OQ286249	Caballeronia	Leptoglossus zonatus	Yes	California	35.0982	-118.915	pomegranate hedge at intersection of Wheeler & David roads
LZ026	OQ286250	Caballeronia	Leptoglossus zonatus	No	California	35.3624	-118.916	White Forest Nursery
LZ027	OQ286251	Caballeronia	Leptoglossus zonatus	Yes	Arizona	32.214	-110.987	Mission Garden (community garden)
LZ028	OQ286252	Caballeronia	Leptoglossus zonatus	Yes	California	35.3624	-118.916	White Forest Nursery
LZ029	OQ286253	Caballeronia	Leptoglossus zonatus	Yes	California	35.1365	-118.926	pomegranate hedge on Wheeler Ridge road
LZ030	OQ286254	Caballeronia	Leptoglossus zonatus	No	California	35.3624	-118.916	White Forest Nursery
LZ031	OQ286255	Caballeronia	Leptoglossus zonatus	Yes	California	36.6057	-119.413	pomegranate hege in Reedley
LZ032	OQ286288	Caballeronia	Leptoglossus zonatus	Yes	California	36.605	-119.413	pomegranate hege in Reedley
LZ033	OQ286289	Caballeronia	Leptoglossus zonatus	Yes	California	36.5983	-119.51	Kearney Agricultural Research and Extension Center
LZ034B	OQ286256	Caballeronia	Leptoglossus zonatus	Yes	Arizona	32.2585	-111.004	University of Arizona experimental pomegranate orchard
LZ035	OQ286257	Caballeronia	Leptoglossus zonatus	Yes	California	36.5768	-120.551	Mendota
LZ037	OQ286258	Caballeronia	Leptoglossus zonatus	Yes	California	35.0982	-118.915	pomegranate hedge at intersection of Wheeler & David roads
LZ038	OQ286259	Caballeronia	Leptoglossus zonatus	Yes	Arizona	32.2385	-110.82	Mesquite Valley Growers nursery
LZ041	OQ286260	Caballeronia	Leptoglossus zonatus	No	California	36.6042	-119.413	pomegranate hege in Reedley
LZ042	OQ286261	Caballeronia	Leptoglossus zonatus	Yes	California	36.5768	-120.551	Mendota
LZ043R	OQ286262	Caballeronia	Leptoglossus zonatus	Yes	California	36.5768	-120.551	Mendota
LZ046	OQ286263	Caballeronia	Leptoglossus zonatus	Yes	California	35.1	-118.915	pomegranate hedge at intersection of Wheeler & David roads
LZ049B	OQ286264	Caballeronia	Leptoglossus zonatus	No	Arizona	32.258	-111.003	University of Arizona experimental pomegranate orchard
LZ049L	OQ286265	Caballeronia	Leptoglossus zonatus	No	Arizona	32.258	-111.003	University of Arizona experimental pomegranate orchard
LZ050	OQ286266	Caballeronia	Leptoglossus zonatus	Yes	Arizona	32.2137	-110.987	Mission Garden (community garden)
LZ051	OQ286267	Caballeronia	Leptoglossus zonatus	Yes	California	35.1365	-118.925	pomegranate hedge on Wheeler Ridge road
LZ052	OQ286268	Caballeronia	Leptoglossus zonatus	Yes	California	35.0982	-118.915	pomegranate hedge at intersection of Wheeler & David roads
LZ053	OQ286269	Caballeronia	Leptoglossus zonatus	Yes	California	36.6042	-119.413	pomegranate hege in Reedley
LZ055	OQ286270	Caballeronia	Leptoglossus zonatus	Yes	California	35.0982	-118.915	pomegranate hedge at intersection of Wheeler & David roads
LZ056	OQ286271	Caballeronia	Leptoglossus zonatus	No	California	35.1	-118.915	pomegranate hedge at intersection of Wheeler & David roads
LZ059	OQ286272	Caballeronia	Leptoglossus zonatus	Yes	California	36.605	-119.413	pomegranate hege in Reedley
LZ060	OQ286273	Caballeronia	Leptoglossus zonatus	No	Arizona	32.2385	-110.82	Mesquite Valley Growers nursery
LZ061	OQ286274	Caballeronia	Leptoglossus zonatus	No	Arizona	32.2385	-110.82	Mesquite Valley Growers nursery
LZ062	OQ286275	Caballeronia	Leptoglossus zonatus	Yes	Arizona	32.2137	-110.987	Mission Garden (community garden)
LZ063	OQ286276	Caballeronia	Leptoglossus zonatus	Yes	Arizona	32.2137	-110.987	Mission Garden (community garden)
LZ064	OQ286277	Caballeronia	Leptoglossus zonatus	No	Arizona	32.2385	-110.82	Mesquite Valley Growers nursery
LZ065	OQ286278	Caballeronia	Leptoglossus zonatus	Yes	California	35.1365	-118.925	pomegranate hedge on Wheeler Ridge road
LZ066	OQ286279	Caballeronia	Leptoglossus zonatus	Yes	California	35.0316	-118.94	pomegranate hedge on Legray road
SL2Y3	OQ286284	Caballeronia	Jalysus wickhami	No	Arizona	32.1976	-110.95	Silverlake soccer park, Tuscon
Sq4a	OQ286286	Caballeronia	Anasa tristis	No	Georgia
TF1N1	OQ286287	Caballeronia	Jalysus wickhami	Yes	North Carolina
